# Supplementary material for: Theabrownin Alleviates Colorectal Tumorigenesis in Murine AOM/DSS Model via PI3K/Akt/mTOR Pathway Suppression and Gut Microbiota Modulation
Source: Antioxidants (Basel). 2022 Aug 30;11(9):1716. doi: 10.3390/antiox11091716 (PMC9495753; doi:10.3390/antiox11091716)
Supplement: Supplementary file 1 [file antioxidants-11-01716-s001.zip]

Archive with 1 entries (1 files):
- antioxidants-1868444-SI.pdf
